# Supplementary material for: Assessing the Clinical Characteristics and Management of COVID-19 among Pediatric Patients in Ghana: Findings and Implications
Source: Antibiotics (Basel). 2023 Feb 1;12(2):283. doi: 10.3390/antibiotics12020283 (PMC9952352; doi:10.3390/antibiotics12020283)
Supplement: Supplementary file 1 [file antibiotics-12-00283-s001.zip]

Archive with 1 entries (1 files):
- antibiotics-2142114-supplementary.pdf
